# Supplementary material for: In Vivo and In Vitro Antioxidant Effects of Arthrospira platensis Polysaccharide Component 1 (PAP-1)
Source: Antioxidants (Basel). 2025 Nov 13;14(11):1358. doi: 10.3390/antiox14111358 (PMC12649529; doi:10.3390/antiox14111358)
Supplement: Supplementary file 1 [file antioxidants-14-01358-s001.zip]

Archive with 1 entries (1 files):
- antioxidants-3954343-supplementary.pdf
